# Supplementary material for: AraCust: a Saudi Telecom Tweets corpus for sentiment analysis
Source: PeerJ Comput Sci. 2021 May 20;7:e510. doi: 10.7717/peerj-cs.510 (PMC8157250; doi:10.7717/peerj-cs.510)
Supplement: Supplemental Information 1 [file peerj-cs-07-510-s001.ipynb]

# %% [code]
import sys
!{sys.executable} -m pip install cufflinks
!{sys.executable} -m pip install tabulate
#plotly.offline doesn't push your charts to the clouds
import plotly.offline as pyo
#allows us to create the Data and Figure objects
from plotly.graph_objs import *
#plotly.plotly pushes your charts to the cloud  
import plotly.plotly as py
import plotly.figure_factory as ff
from plotly import tools
from plotly.figure_factory import create_table as tbl
# import cufflings to easily plot pandas data frames
import cufflinks as cf
# work with cufflinks offline and set its theme
cf.go_offline()
cf.set_config_file(theme='white')
import pandas as pd
import numpy as np
from utils import *
import warnings
warnings.filterwarnings('ignore')
import re
from nltk.tokenize import word_tokenize
from nltk.stem.isri import ISRIStemmer
import itertools
from sklearn.feature_extraction.text import TfidfVectorizer
from sklearn.model_selection import train_test_split
from sklearn.model_selection import cross_val_score, StratifiedKFold, ShuffleSplit
from sklearn.metrics import classification_report
from sklearn.naive_bayes import MultinomialNB, BernoulliNB
from sklearn.linear_model import SGDClassifier
from sklearn.linear_model import LogisticRegression
from sklearn.linear_model import ElasticNetCV, ElasticNet
from sklearn.multiclass import OneVsRestClassifier
from sklearn.svm import SVC, LinearSVC
from sklearn.QuadraticDiscriminantAnalysis
import pyarabic.arabrepr
from tashaphyne.stemming import ArabicLightStemmer
import codecs
import tensorflow as tf
from IPython.display import display
import string
from nltk.tokenize import RegexpTokenizer
import nltk
from nltk.corpus import stopwords
nltk.download('stopwords')
from os import path
from PIL import Image
!{sys.executable} -m pip install wordcloud
from wordcloud import WordCloud, STOPWORDS, ImageColorGenerator
import random
from tabulate import tabulate
from textblob import TextBlob
import codecs
import tensorflow as tf
from IPython.display import display
import string
from langdetect import detect
import pyarabic.araby as araby

# %% [code]
def clean_str(text):
    search = ["أ","إ","آ","ة","_","-","/",".","،"," و "," يا ",'"',"ـ","'","ى","\\",'\n', '\t','&quot;','?','؟','!']
    replace = ["ا","ا","ا","ه"," "," ","","",""," و"," يا","","","","ي","",' ', ' ',' ',' ? ',' ؟ ',' ! ']
    
    #remove tashkeel
    p_tashkeel = re.compile(r'[\u0617-\u061A\u064B-\u0652]')
    text = re.sub(p_tashkeel,"", text)
    
    #remove longation
    p_longation = re.compile(r'(.)\1+')
    subst = r"\1\1"
    text = re.sub(p_longation, subst, text) 
    text = text.replace('وو', 'و')
    text = text.replace('يي', 'ي')
    text = text.replace('اا', 'ا')
    
    for i in range(0, len(search)):
        text = text.replace(search[i], replace[i])
    
    #trim    
    text = text.strip()

    return text

# %% [code]
def clean_tweet(tweet):
    # remove phone numbers
    text = re.sub(r'\d+', '', cleaned)
    #remove links
    text = re.sub(r"http\S+", "", text)
    return text

# %% [code]
def strip_all_entities(text):
    # remove usernames
    entity_prefixes = ['@']
    for separator in  string.punctuation:
        if separator not in entity_prefixes :
            text = text.replace(separator,' ')
    words = []
    for word in text.split():
        word = word.strip()
        if word:
            if word[0] not in entity_prefixes:
                words.append(word)
    return ' '.join(words)

# %% [code]
def FixCommonArabicMistakes(x):
    replaceList = {
        "(\p{script=arabic}\W?)([ ]?;)": "$1؛",
        "(\p{script=arabic}\W?)([ ]?,)": "$1،",
        "\([ ]+": "(",
        "[ ]+\)": ")",
        "\[[ ]+": "[",
        "[ ]+\]": "]",
        "^[ ]+$": "",
        "^[ ]+": "",
        "[ ]+$": "",
        "[ ]+": " ",
        "” ": "”",
        " “": "“",
        " :": ":",
        " ؛": "؛",
        " ،": "،",
        " \.": ".",
        " !": "!",
        "!+": "!",
        " ؟": "؟",
        "؟+": "؟",
        "^و (?![0-9])": "و",
        " و (?![0-9])": " و",
        "ـ": ""
    }
    for replaceItem in replaceList.keys():
        x = x.replace(replaceItem,replaceList.get(replaceItem))
    return x

# %% [code]
def clean_str(text):
    search = ["أ","إ","آ","ة","_","-","/",".","،"," و "," يا ",'"',"ـ","'","ى","\\",'\n', '\t','&quot;','?','؟','!']
    replace = ["ا","ا","ا","ه"," "," ","","",""," و"," يا","","","","ي","",' ', ' ',' ',' ? ',' ؟ ',' ! ']
    
    #remove tashkeel
    p_tashkeel = re.compile(r'[\u0617-\u061A\u064B-\u0652]')
    text = re.sub(p_tashkeel,"", text)
    araby.strip_tashkeel(text)#remove tashkeel the longtion in the letter
    araby.strip_tatweel(text) #remove the longtion in the letter
    
    #remove longation
    p_longation = re.compile(r'(.)\1+')
    subst = r"\1\1"
    text = re.sub(p_longation, subst, text)
    
    text = text.replace('وو', 'و')
    text = text.replace('يي', 'ي')
    text = text.replace('اا', 'ا')
    
    for i in range(0, len(search)):
        text = text.replace(search[i], replace[i])
    
    #trim    
    text = text.strip()

    return text

# %% [code]
def remove_emoji(string):
    NON_BMP_RE = re.compile(u"[^\U00000000-\U0000d7ff\U0000e000-\U0000ffff]", flags=re.UNICODE)
    return NON_BMP_RE.sub(u'', str(string, 'utf-8'))

# %% [code]
# remove punctuations علامات الترقيم  

arabic_punctuations = '''`÷×؛<>_()*&^%][ـ،/:"؟.,'{}~¦+|!”…“–ـ'''
english_punctuations = string.punctuation
punctuations_list = arabic_punctuations + english_punctuations

def remove_punctuations(text):
    translator = str.maketrans('', '', punctuations_list)
    return text.translate(translator)

# %% [code]
def normalize_arabic(text):
    text = re.sub("[ءإأآا]", "ا", text)
    text = re.sub("[ ئ ى]", "ي", text)
    text = re.sub("[لآﻹلأ]", "لا", text)
    text = re.sub("ة", "ه", text)
    text = re.sub("گ", "ك", text)
    text = re.sub("ؤ", "و", text)

    return text


# %% [code]
def filter_lan(text):
    word=text
    x=[]
    for x in word.split():
        if detect(x)== "en":
            x = x.strip()
            word=word.strip(x)
        return text

# %% [code]
def tok(text):
    araby.tokenize(text)
    return text

# %% [code]
#start processing the tweet
def processPost(text):
    tweet=text
    #Replace @username with empty string
    tweet = re.sub('@[^\s]+', ' ', tweet)
    
    #Convert www.* or https?://* to " "
    tweet = re.sub('((www\.[^\s]+)|(https?://[^\s]+))',' ',tweet)
    
    return text

# %% [code]
df=pd.read_excel('./AraCust.xlsx') 

# %% [code]
df = df.dropna()

# %% [code]
df.columns = pd.Index(['Tweet','Label','Company'])

# %% [code]
df.Label.unique()

# %% [code]
df.shape


# %% [code]
label_dict = {'Negative':0, 'Positive':1}

# %% [code]
df.Label = df.Label.apply(lambda x: label_dict[x])

# %% [code]
df['Tweet'] = df['Tweet'].apply(lambda x : clean_str(x))

# %% [code]
df['Tweet'] = df['Tweet'].apply(lambda x : clean_tweet(x))

# %% [code]
df['Tweet'] = df['Tweet'].apply(lambda x : strip_all_entities(x))

# %% [code]
df['Tweet'] = df['Tweet'].apply(lambda x : FixCommonArabicMistakes(x))

# %% [code]
df['Tweet'] = df['Tweet'].apply(lambda x : remove_punctuations(x))

# %% [code]
df['Tweet'] = df['Tweet'].apply(lambda x : tok(x))

# %% [code]
df['Tweet'] = df['Tweet'].apply(lambda x : processPost(x))

# %% [code]
def processPost(text):
    tweet=text
    #Replace @username with empty string
    tweet = re.sub('@[^\s]+', ' ', tweet)
    #Convert www.* or https?://* to " "
    tweet = re.sub('((www\.[^\s]+)|(https?://[^\s]+))',' ',tweet)
    #Replace #word with word
    tweet = re.sub(r'#([^\s]+)', r'\1', tweet)
    tweet=clean_str(tweet)
    tweet=clean_tweet(tweet)
    tweet=strip_all_entities(tweet)
    tweet= FixCommonArabicMistakes(tweet)
    tweet= remove_punctuations(tweet)
    tweet= tok(tweet)
    # remove repeated letters
    return text

# %% [code]
df["clean text"] = df["Tweet"].apply(lambda x: processPost(x)) 

# %% [code]
df.shape


# %% [code]
df.head()

# %% [code]
COLS = ['text', 'status','subjectivity','polarity']

# %% [code]
df2 = pd.DataFrame(columns=COLS)

# %% [code]
for index, row in islice(df.iterrows(), 0, None):
    new_entry = []

    text_lower=(row['Tweet'])

    blob = TextBlob(text_lower)

    sentiment = blob.sentiment
    polarity = sentiment.polarity

    subjectivity = sentiment.subjectivity
    new_entry += [text_lower,sentiment,subjectivity,polarity]   
    single_survey_sentimet_df = pd.DataFrame([new_entry], columns=COLS)
    df2 = df2.append(single_survey_sentimet_df, ignore_index=True)


df2.to_csv('./results.csv', mode='w', columns=COLS, index=False, encoding="utf-8")

# %% [code]
df2.head()

# %% [code]
df2.describe()

# %% [code]
stopwords = nltk.corpus.stopwords.words('arabic')

# %% [code]
RE_stopwords = r'\b(?:{})\b'.format('|'.join(stopwords))
words = (df.Tweet
           .str.lower()
           .replace([r'\|',r'\&',r'\-',r'\.',r'\,',r'\'', RE_stopwords], [' ', '','','','','',''], regex=True)
           .str.cat(sep=' ')
           .split()
)

# %% [code]
from collections import Counter

# generate DF out of Counter

rslt = pd.DataFrame(Counter(words).most_common(10),

                    columns=['Word', 'Frequency']).set_index('Word')

rslt

# %% [code]
# count the number of words
tokenizer = RegexpTokenizer(r'\w+')
from collections import Counter 
token = df["Tweet"].apply(tokenizer.tokenize)
#all_words = [word for tokens in df["text"] for word in tokens]
all_words = [word for token in df["Tweet"] for word in token]
sentence_lengths = [len(token) for token in df["Tweet"]]
VOCAB = sorted (token)
print("%s words total, with a vocabulary size of %s" % (len(token), len(VOCAB)))
print("Max sentence length is %s" % max(sentence_lengths))

# %% [code]
### Word Frequency in the Corpus

# %% [code]
from prettytable import PrettyTable

# %% [code]
word_counter=Counter(words)
word_counter.most_common(100)
t1 = PrettyTable(['Word','Frequency'])
t1.add_row([ word_counter.most_common(100),word_counter])
print (t1)

# %% [code]
list=word_counter.most_common(20)

# Draw a bar chart
df = pd.DataFrame(list, columns = ['Word', 'Count'])
df.plot.bar(x='Word',y='Count')

# %% [code]
#WordBasedFeatures
tokenizer = RegexpTokenizer(r'\w+')
token = df['Tweet'].apply(tokenizer.tokenize)
nwords = len(token)
lengths = []
all_words =  [word for token in df['Tweet'] for word in token]
VOCAB = sorted(all_words)
stopwords = nltk.corpus.stopwords.words('arabic')
sentences=df.Tweet
lengths=[]
a=0
textTokenized = sentences[a]
print(textTokenized)

# %% [code]
#WordBasedFeatures
tokenizer = RegexpTokenizer(r'\w+')
token = df["Tweet"].apply(tokenizer.tokenize)
nwords = len(token)
lengths = []
all_words =  [word for token in df["Tweet"] for word in token]
VOCAB = sorted(all_words)
stopwords = nltk.corpus.stopwords.words('arabic')
sentences=df.Tweet
lengths=[]
a=0

for a in range (0,1719):

			textTokenized =sentences[a]

			for word in textTokenized:

				lengths.append(len(word_tokenize(sentences[a])))
			std = np.std(lengths)
			rng = np.amax(lengths) -np.amin(lengths)
			a=a+1
print("_STD", std)
print("_Range", rng)


# %% [code]
#WordBasedFeatures
tokenizer = RegexpTokenizer(r'\w+')
token = df["Tweet"].apply(tokenizer.tokenize)
nwords = len(token)
lengths = []
all_words =  [word for token in df["Tweet"] for word in token]
VOCAB = sorted(all_words)
stopwords = nltk.corpus.stopwords.words('arabic')
sentences=df.Tweet
lengths=[]
a=0
#********************************************************
#get_twothree_words

for a in range (0,1719):

			textTokenized = sentences[a]

			nwords = len(textTokenized)

			nTwo = 0

			nThree = 0

			twoWords = 0.0

			threeWords = 0.0
			word=word_tokenize(sentences[a])
			if len(word) == 2:
					nTwo +=1
			elif len(word) == 3:
					nThree+=1

			if nwords > 0:

				twoWords = nTwo / nwords

				threeWords = nThree / nwords
			a=a+1
#			print("_two Words", twoWords)

#			print("_three Words", threeWords) 

#************************************************************
#get_word_stdandrange
lengths=[]
a=0
for a in range (0,1719):

			textTokenized =sentences[a]

			for word in textTokenized:

				lengths.append(len(word_tokenize(sentences[a])))
			std = np.std(lengths)
			rng = np.amax(lengths) -np.amin(lengths)
#			print("_STD", std)
#			print("_Range", rng)
			a=a+1
#************************************************************
#get_chars_per_word
lengths=[]
a=0
for a in range (0,1719):

			lWords = word_tokenize(sentences[a])

			nwords = len(lWords)
			ratio = 0.0

			ncharsword = 0

			for word in lWords:		

				nchars = len(word)
				ncharsword = ncharsword + nchars

			if nwords > 0:
				ratio = ncharsword / nwords
			a=a+1
#			print("CharsPerWord", ratio)

#************************************************************
#get_vocabulary_richness
lengths=[]
a=0
for a in (0,1719):

			lAllWords = word_tokenize(sentences[a])

			lDiffWords = set(lAllWords)

			ratio2 = 0.0

			if len(lAllWords) > 0:

				ratio2 = len(lDiffWords) / len(lAllWords)
			a=a+1
#			print("_VocabularyRichness", ratio)
#************************************************************
#get_stopwords
lengths=[]
a=0
for a in (0,1719):
			words = word_tokenize(sentences[a])

			nstopwords = 0

			totalWords = 0

			ratio1 = 0.0

			for word in words:

				totalWords = totalWords + 1

				if word in stopwords:
					nstopwords = nstopwords + 1		

			if len(words) > 0:

				ratio1 = nstopwords / totalWords
			a=a+1
                
#print("_Stopwords", ratio)

#************************************************************
#get_acronyms 
lengths=[]
a=0
for a in (0,1719):

			nacr = 0
			words = word_tokenize(sentences[a])
			nwords = len(words)
			totalWords = 0

			ratio4 = 0.0

			for word in words:
                
				word=str(word)
                
				totalWords = totalWords + 1
				pattern = '(^[A-Z]([0-9]|[A-Z]|\.){3})'
				match= re.match(pattern, word)

				if match and word[len(word) - 1] != ":" and word[len(word) -1] != ',':
					nacr = nacr + 1

			if nwords > 0:

				ratio4 = nacr / totalWords
			a=a+1
#print("_Acronyms", ratio)
#************************************************************
#get_firstperson_pronouns
lengths=[]
a=0
first_singular = ["انا","حقي","لي","تبعي"]

first_plural = ["نحن","احنا","لكم"]


for a in (0,1719):

			lWords = word_tokenize(sentences[a])

			nwords = len(lWords)

			ratioFirstS = 0.0

			ratioFirstP = 0.0

			nFirstS = 0

			nFirstP = 0

			for word in lWords:

				if word in first_singular:

					nFirstS = nFirstS + 1

				elif word in first_plural:

					nFirstP = nFirstP + 1


			if nwords > 0:

				ratioFirstS = nFirstS / nwords

				ratioFirstP = nFirstP / nwords

#print("_FirstSingular", ratioFirstS)

#print("_FirstPlural", ratioFirstP)
#************************************************************
#get_proper_nouns
lengths=[]
a=0
for a in (0,1719):

			nwords = len(word_tokenize(sentences[a]))

			proper = 0

			ratio5 = 0.0
                
			words = word_tokenize(sentences[a])
           
			first = False

			for word in words:

					if word[0].isupper():                           
						proper = proper + 1	
			if nwords > 0:
				ratio5 = proper / nwords 
			a=a+1     
#			print("_Proper Nouns",ratio)
            
t1 = PrettyTable(['Word Based Feature','Ratio'])
t1.add_row(['two Words', twoWords])
t1.add_row(['three Words', threeWords])
t1.add_row(['word_stdand',std])
t1.add_row(['word_range',rng])
t1.add_row(['Chars Per Word', ratio])
t1.add_row([ 'Vocabulary Richness', ratio2])
t1.add_row([ 'Stopwords', ratio1])
t1.add_row([ 'Acronyms', ratio4])
t1.add_row([ 'first singular_pronouns', ratioFirstS])
t1.add_row([ 'first Plural_pronouns',  ratioFirstP])
t1.add_row([ 'Proper Nouns',ratio5])
print(t1)

# %% [code]
#CharacterBasedFeatures
token = df["Tweet"].apply(tokenizer.tokenize)
nwords = len(token)
lengths = []
tokenizer = RegexpTokenizer(r'\w+')
all_words =  [word for token in df["Tweet"] for word in token]
VOCAB = sorted(all_words)
stopwords = nltk.corpus.stopwords.words('arabic')
FI=df["Tweet"]

#************************************************************
#get_uppers
a=0
lengths=[]
sentences = df.Tweet
for a in range (0,1719):
			featValue = 0.0

			matches =  re.findall("[A-Z]",str(sentences[a]))

			upperCases = len(str(matches))

			ratio = upperCases / len(sentences[a])
			a=a+1

#			print("_UpperCases", ratio)
#************************************************************
#get_in_parenthesis_stats
a=0
lengths=[]
for a in range (0,1719):
    matches = re.findall("\((.*?)\)", sentences[a])
    npar = len(matches)
    totalchars = 0
    totalwords = 0
    for match in matches:
        totalchars += len(match)
        words = word_tokenize(match)
        totalwords = len(words)
    charsInParenthesis = 0.0
    wordsInParenthesis = 0.0
    if npar > 0:
            charsInParenthesis = totalchars / npar
            wordsInParenthesis = totalwords / npar
   # print("_chars in parenthesis", charsInParenthesis)
   # print("_words in parenthesis", wordsInParenthesis)

#***************************************************************
#get_numbers:
a=0
lengths=[]
for a in range (0,1719):

			matches = re.findall("[0-9]", sentences[a])

			ratio1 = 0.0

			nchars = len(sentences[a])

			if nchars > 0:

				ratio1 = len(matches) / nchars

#			print("_Numbers", ratio)

#***************************************************************
# get_symbols:
symbols=("?","<",">","*","&")
a=0
lengths=[]
for a in range (0,1719):

			nChars = len(sentences[a])

			matches = 0

			ratio2 = 0.0

			for char in sentences[a]:

				if char in symbols:

					matches = matches + 1


			if nChars > 0:

				ratio2 = matches / nChars


#			print("symbol",ratio)

t1 = PrettyTable(['Character Based Feature','Ratio'])
t1.add_row(['UpperCases',ratio])
t1.add_row(['chars in parenthesis',charsInParenthesis])
t1.add_row(['words in parenthesis',wordsInParenthesis])
t1.add_row(['Numbers',ratio1])
t1.add_row(['symbol',ratio2])
print(t1)

# %% [code]
from nltk import word_tokenize
from nltk.tokenize import RegexpTokenizer
from keras.preprocessing.text import Tokenizer

#SentenceBasedFeatures
token = df["Tweet"].apply(Tokenizer)
nwords = len(token)
tokenizer = RegexpTokenizer(r'\w+')
all_words =  [word for token in df["Tweet"] for word in token]
VOCAB = sorted(all_words)
stopwords = nltk.corpus.stopwords.words('arabic')

#********************************************************
#SentenceBasedFeatures
# wordsPerSentence_stdand and range
a=0
lengths=[]
sentences = df.Tweet

for a in range (0,1719):
    lengths.append(len(word_tokenize(sentences[a])))
    a=a+1                 
mean = np.mean(lengths)
rng = np.amax(lengths) - np.amin(lengths)
std = np.std(lengths)

#print("_wordsPerSentence", mean)
#print("_STD", std)
#print("_Range", rng)
t = PrettyTable(['Sentence Based Features','Value'])
t.add_row(['words Per Sentence',mean])
t.add_row(['STD',std])
t.add_row(['Range',rng])
print(t)            
          


# %% [code]
  

# %% [code]
